# Supplementary material for: Modified Cu-Sn Catalysts Enhance CO2RR Towards Syngas Generation
Source: Materials (Basel). 2025 Aug 30;18(17):4070. doi: 10.3390/ma18174070 (PMC12429331; doi:10.3390/ma18174070)
Supplement: Supplementary file 1 [file materials-18-04070-s001.zip]

Archive with 2 entries (2 files):
- Data sheet.xlsx
- materials-3803059-supplementary (author comments).pdf
