# Supplementary material for: Modified Cu-Sn Catalysts Enhance CO2RR Towards Syngas Generation
Source: Materials (Basel). 2025 Aug 30;18(17):4070. doi: 10.3390/ma18174070 (PMC12429331; doi:10.3390/ma18174070)
Supplement: Supplementary file 1 [file materials-18-04070-s001.zip › Data sheet.xlsx]

## Sheet: Data sheet
		Catalysts	Flow (mL·min-1)	Current (mA·cm-2)	Voltage (V)	%CO2 outlet	FE to products
Table S1							%H2	%CH4	%C2H4	%CO
		Cu(SO4)	80	-25	-2.001	38.8091	93.6006	0.4941	1.17012	4.73514
		Cu(SO4)	20	-25	-2.293	32.4432	72.8345	6.29271	12.8418	8.03104
		Cu(SO4)	5	-25	-2.267	27.1548	93.3692	1.00882	2.34355	3.27844
		Cu(SO4)	3	-25	-2.294	21.8665	93.3436	1.46909	2.05862	3.12866
		Cu(SO4)	80	-50	-2.329	27.6439	65.0707	10.5507	15.491	8.88752
		Cu(SO4)	20	-50	-2.58	22.3897	49.7802	18.7486	29.0407	2.43043
		Cu(SO4)	5	-50	-2.8	16.9641	54.7508	26.6619	17.4419	1.14546
		Cu(SO4)	3	-50	-2.85	15.3004	59.5791	26.4518	13.003	0.966153
		Cu(Cl2)	80	-25	-2.05	38.265	69.3976	0.435668	2.95272	27.2141
		Cu(Cl2)	40	-25	-2.11	34.7702	67.3054	0.220983	5.87256	26.601
		Cu(Cl2)	20	-25	-2.2	29.4763	60.0232	0.33876	18.2497	21.3884
		Cu(Cl2)	5	-25	-2.29	28.6567	71.6554	1.14403	9.9939	17.2067
		Cu(Cl2)	3	-25	-2.31	21.2032	72.233	2.06263	11.2219	14.4825
		Cu(Cl2)	80	-50	-2.19	39.3698	60.385	0.451094	28.1003	11.0636
		Cu(Cl2)	20	-50	-2.31	28.5468	49.2694	0.493976	47.0577	3.17893
		Cu(Cl2)	5	-50	-2.38	23.9016	64.2987	1.2857	32.3043	2.11129
		Cu(Cl2)	3	-50	-2.4	19.9492	66.6054	2.09745	29.1291	2.16809
		Catalysts	Flow (mL·min-1)	Current (mA·cm-2)	Voltage (V)	%CO2 outlet	FE to products
Table S2							%H2	%CH4	%C2H4	%CO
		Cu-Sn(2)	20	-25	-2.25	41.5795	87.5991	0.248262	0.629751	11.5229
		Cu-Sn(2)	40	-25	-2.15	48.843	91.0603	0.253242	0.711624	7.97487
		Cu-Sn(2)	80	-25	-2.05	46.8535	93.7984	0.189096	0.551246	5.46129
		Cu-Sn(2)	120	-25	-2	48.6774	95.4812	0.18868	0.588636	3.74147
		Cu-Sn(2)	20	-50	-2.65	36.9255	91.8771	0.502565	0.4093	7.21103
		Cu-Sn(2)	40	-50	-2.4	36.9024	80.8388	0.301638	0.566911	18.2927
		Cu-Sn(2)	80	-50	-2.3	38.464	85.2366	0.152349	0.436027	14.1751
		Cu-Sn(2)	120	-50	-2.25	38.9184	84.2941	0.126905	0.389915	15.1891
		Cu-Sn(4.5)	20	-25	-2.52	33.8201	70.3628	0.402812	1.11688	28.1175
		Cu-Sn(4.5)	40	-25	-2.2	48.114	63.9504	0.414684	1.2695	34.3654
		Cu-Sn(4.5)	80	-25	-2.1	51.7364	60.2687	0.397244	1.25564	38.0784
		Cu-Sn(4.5)	120	-25	-2.07	53.4344	55.3328	0.377256	1.24586	43.044
		Cu-Sn(4.5)	20	-50	-4.44	33.169	77.217	8.61455	1.82446	12.344
		Cu-Sn(4.5)	40	-50	-3.38	38.9479	54.2381	9.19732	3.10629	33.4583
		Cu-Sn(4.5)	80	-50	-2.68	44.0655	49.5724	1.74808	2.1552	46.5243
		Cu-Sn(4.5)	120	-50	-2.46	45.8554	47.491	0.612586	1.74454	50.1519
		Catalysts	Flow (mL·min-1)	Current (mA·cm-2)	Voltage (V)	%CO2 outlet	FE to products
Table S3							%H2	%CH4	%C2H4	%CO
		Cu-Sn(A)	20	-25	-2.04	37	74.1346	0	4.61538	21.25
		Cu-Sn(A)	40	-25	-1.97	43	62.5366	0	2.92683	34.5366
		Cu-Sn(A)	80	-25	-1.88	46	57.8218	0	1.18812	40.9901
		Cu-Sn(A)	120	-25	-1.85	46	56.6	0	0	43.4
		Cu-Sn(A)	20	-50	-2.22	36	69.6296	0	21.2346	9.1358
		Cu-Sn(A)	40	-50	-2.18	38	62.5197	0	25.5118	11.9685
		Cu-Sn(A)	80	-50	-2.14	45	57.6923	0	15.2098	27.0979
		Cu-Sn(A)	120	-50	-2.07	44	52.9218	0	21.2346	25.8436
		Cu-Sn(A)	20	-100	-2.8	29	76.1345	0	19.1597	4.70588
		Cu-Sn(A)	40	-100	-2.77	32	58.1596	7.7642	26.7434	7.33285
		Cu-Sn(A)	80	-100	-2.66	35	49.3861	3.27422	35.1978	12.1419
		Cu-Sn(A)	120	-100	-2.55	40	48.0854	1.7673	30.0442	20.1031
		Cu-Sn(B)	20	-25	-2.04	57	73.6	0	0	26.4
		Cu-Sn(B)	40	-25	-2.04	55	65.9	0	0	34.1
		Cu-Sn(B)	80	-25	-2.01	56	64	0	0	36
		Cu-Sn(B)	120	-25	-1.98	49	61.2	0	0	38.8
		Cu-Sn(B)	20	-50	-2.88	44	74.026	9.6475	0	16.3265
		Cu-Sn(B)	40	-50	-2.38	46	57.9	0	0	42.1
		Cu-Sn(B)	80	-50	-2.23	48	51.9	0	0	48.1
		Cu-Sn(B)	120	-50	-2.17	47	50	0	0	50
		Cu-Sn(B)	20	-100	-3.1	18	89.265	3.86847	0.580271	6.28627
		Cu-Sn(B)	40	-100	-3.05	24	77.3394	9.17431	1.65138	11.8349
		Cu-Sn(B)	80	-100	-2.74	26	59.1837	16.3265	7.34694	17.1429
		Cu-Sn(B)	120	-100	-2.56	27	62.0874	6.77966	6.95807	24.1748
		Cu-Sn(C)	20	-25	-2.06	41	92.3	0	0	7.7
		Cu-Sn(C)	40	-25	-2.02	50	89.1	0	0	10.9
		Cu-Sn(C)	80	-25	-1.99	47	65	0	0	35
		Cu-Sn(C)	120	-25	-1.95	51	59.1	0	0	40.9
		Cu-Sn(C)	20	-50	-2.55	19	88.9216	1.96078	0.588235	8.52941
		Cu-Sn(C)	40	-50	-2.35	35	77.1513	0.791296	0.593472	21.4639
		Cu-Sn(C)	80	-50	-2.2	39	62.266	0	1.7734	35.9606
		Cu-Sn(C)	120	-50	-2.14	40	60.198	0	1.18812	38.6139
		Cu-Sn(C)	20	-100	-2.98	20	86.6164	6.40905	1.13101	5.84354
		Cu-Sn(C)	40	-100	-2.95	27	64.2063	22.8571	3.33333	9.60317
		Cu-Sn(C)	80	-100	-2.71	32	52.1477	25.6217	5.42577	16.8048
		Cu-Sn(C)	120	-100	-2.54	37	64.8	0	0	35.2

## Sheet: CuSO4
	CuSO4 before									CuSO4 after

## Sheet: CuCl2
	CuCl2 before										CuCl2 after

## Sheet: Cu-Sn (4.5)
	Cu-Sn (4.5) before										Cu-Sn (4.5) after

## Sheet: Cu-Sn (A)
	Cu-Sn (A) before										Cu-Sn (A) after

## Sheet: Cu-Sn (B)
	Cu-Sn (B) before										Cu-Sn (B) after

## Sheet: Cu-Sn (C)
	Cu-Sn (C) before										Cu-Sn (C) after
